# Supplementary material for: Risk of Hepatitis B Virus Reactivation in COVID-19 Patients Receiving Immunosuppressive Treatment: A Prospective Study
Source: J Clin Med. 2024 Oct 10;13(20):6032. doi: 10.3390/jcm13206032 (PMC11508539; doi:10.3390/jcm13206032)
Supplement: Supplementary file 1 [file jcm-13-06032-s001.zip]

Archive with 1 entries (1 files):
- jcm-3233462-supplementary.pdf
